# Supplementary material for: Metformin use and risk of cancer in patients with type 2 diabetes: a cohort study of primary care records using inverse probability weighting of marginal structural models
Source: Int J Epidemiol. 2019 Feb 6;48(2):527–37. doi: 10.1093/ije/dyz005 (PMC6469299; doi:10.1093/ije/dyz005)
Supplement: Supplementary Data [file dyz005_supp.zip]

Archive with 3 entries (2 files):
- dyz005-Suppl_data/
- dyz005-Suppl_data/dyz005_Supp_1.docx
- dyz005-Suppl_data/dyz005_Supp_2.docx
